# Supplementary material for: Inhibition of ATM-directed antiviral responses by HIV-1 Vif
Source: PLoS Pathog. 2023 Sep 5;19(9):e1011634. doi: 10.1371/journal.ppat.1011634 (PMC10503699; doi:10.1371/journal.ppat.1011634)
Supplement: S1 Data — (XLSX) [file ppat.1011634.s001.xlsx]

## Sheet: Figure 1D
		ETO 1uM						ETO 50uM
		Untreated		Treated				Untreated		Treated
		VifIR-AA	VifWT	VifIR-AA	VifWT			VifIR-AA	VifWT	VifIR-AA	VifWT
	1	1.56779	5.89477	76.0682	93.2442		1	2.7239	8.38545	25.3222	91.787
	2	1.89358	9.92889	3.31655	27.3455		2	2.30713	12.7129	0.232074	3.21079
	3	0	6.0188	6.20317	13.0425		3	2.25178	7.85196	78.0029	85.8959
	4	1.17585	11.5949	8.88981	10.967		4	1.03005	8.38545	76.9126	1.58979
	5	0.570539	10.1853	4.57841	31.5886		5	1.8	13.9728	0.0904968	97.6859
	6	0.01997	31.4389	10.7268	2.80766		6	3.6407	13.9692	91.5791	3.9395
	7	2.03665	9.142	1.00876	13.898		7	1.62589	5.70068	80.5013	90.9471
	8	0	6.56245	5.45291	40.3994		8	1.37617	20.9538	85.2383	4.71718
	9	0.0267381	10.1102	19.7789	95.4341		9	0.845119	16.5908	3.23957	93.6748
	10	0.0138579	12.5149	50.511	96.5644		10	0.39823	13.9692	31.4833	80.7936
	11	3.27275	0.056339	19.0774	62.7001		11	0.722044	5.70068	69.3138	96.1914
	12	0.151253	0	0.345838	29.3785		12	1.89714	10.9538	84.9878	6.57392
	13	0	0	33.2664	11.855		13	1.05122	16.5908	88.0406	77.9518
	14	0	0.262584	22.9925	37.357		14	2.27677	13.9692	76.2806	89.1098
	15	0	21.411	22.3398	22.0739		15	1.27215	0.770753	84.9081	83.1119
	16	0.186053	6.04168	6.41827	74.9481		16	3.22609	4.14692	5.74785	94.6141
	17	0.0751639	13.1451	1.24409	15.9653		17	5.55133	3.89228	7.04778	94.0696
	18	0	1.0216	5.58022	36.8946		18	1.71971	13.9085	22.2197	81.3739
	19	2.27113	3.38257	88.2078	58.6982		19	2.30713	3.89228	10.0183	17.8014
	20	0.160772	1.48488	7.39583	67.7345		20	0.39823	15.9797	34.645	91.5678
	21	0.18612	8.78953	91.3389	15.0607		21	2.7239	0.450892	82.743	86.7307
	22	0	4.16366	10.8839	8.21697		22	0.39823	13.9085	17.2814	86.4263
	23	1.11849	1.90026	2.65632	92.5995		23	2.49392	3.89228	75.2517	76.1493
	24	2.41075	22.979	3.90679	92.9526		24	0.489367	5.97971	75.3973	85.8285
	25	0	4.27532	3.1115	31.6779		25	3.18936	6.02816	0.212186	88.3195
	26	1.0163	11.1987	4.61982	22.4107		26	2.30281	1.82465	31.1239	88.6769
	27	0	1.20857	2.75299	99.0338		27	2.04086	1.55691	78.1222	6.62233
	28	0	19.8465	25.0754	61.6765		28	0.961951	1.98197	41.3664	94.2217
	29	0.059034	1.82396	2.3572	23.2515		29	5.482	1.55691	8.70362	24.3383
	30	0	3.31423	12.4907	30.362		30	0.324514	2.3767	5.50216	97.9351
	31	0.445874	25.1046	17.9437	24.8513		31	1.17047	6.02816	0.722285	84.6671
	32	0	3.97132	33.902	31.8804		32	0.499504	1.98197	18.1314	83.8472
	33	0	2.13885	1.35205	88.565		33	0.668384	1.55691	0.515841	70.1926
	34	0	4.07813	16.6585	80.8074		34	0.285934	2.3767	33.5335	7.45476
	35	1.16564	4.21138	6.19704	19.7087		35	0.285934	4.36724	1.45608	95.3209
	36	1.23651	0.693211	2.97427	25.0571		36	7.69738	7.0665	56.3759	0.827438
	37	0.190639	6.4713	34.2654	24.7432		37	3.45421	8.52853	53.9213	95.6471
	38	0.141976	1.96717	14.8926	26.3475		38	0.285934	6.31203	58.4657	80.0009
	39	2.56865	3.75129	13.3751	26.3126		39	7.12225	3.70946	88.8342	96.361
	40	0.117641	1.61438	43.5396	62.7796		40	0.102043	1.16527	86.1663	5.81961
	41	0	1.118	79.8885	44.4563		41	6.36976	10.0664	89.7482	48.1397
	42	0	0.693211	1.04373	96.9809		42	6.30826	5.20832	87.2149	84.5884
	43	0	0.693211	7.76797	23.1641		43	4.42648	5.00975	73.7852	95.2371
	44	0	2.97184	4.26732	15.5081		44	7.24846	2.87242	70.915	12.2942
	45	0.774157	12.5152	13.6876	22.925		45	7.50635	6.61225	92.7657	89.2509
	46	0.127086	3.96472	44.0268	82.0811		46	0.153064	3.69749	87.4789	3.48092
	47	1.55922	3.1904	8.3691	25.8529		47	4.83879	6.0726	90.8982	84.1027
	48	0	0.609454	3.42314	23.2622		48	1.91444	5.00975	61.787	94.3208
	49	0.261237	1.73163	5.07257	28.6022		49	1.48809	5.51817	3.21079	88.9673
	50	0.261075	3.39525	4.12964	96.9809		50	7.3451	1.16527	85.8959	95.405
	51	3.68027	0.65429	62.5822	53.6937		51	2.99837	20.0664	1.58979	1.94095
	52	0.882438	0.448899	54.1023	83.5265		52	4.67375	6.0726	47.6859	86.8139
	53	1.887	2.94396	28.9116	66.5897		53	1.48829	5.00975	3.9395	89.1582
	54	0.322124	13.0358	28.5153	56.1208		54	5.51483	3.71058	50.9471	32.7173
	55	0.335049	7.98291	84.7896	80.5625		55	1.6993	8.4386	4.71718	90.7588
	56	0.759323	0.700113	51.2859	45.2866		56	2.47343	4.11542	80.7936	25.4174
	57	1.23171	0.201944	36.0319	35.6457		57	0.701443	8.4386	66.1914	88.6381
	58	0.506899	25.1159	1.4601	38.0602		58	1.66939	10.4198	6.57392	67.4783
	59	0.689879	27.4031	21.2027	34.0262		59	2.80033	2.02526	77.9518	86.9232
	60	2.50584	13.1485	43.7502	39.7371		60	8.16237	15.9937	89.1098	94.9662
	61	1.28313	1.87747	8.48034	8.27302		61	0.995833	0.371058	83.1119	75.4502
	62	0.956391	3.13993	0.464803	50.6913		62	3.61437	1.09973	81.3739	31.9201
	63	1.08225	6.27945	29.5604	62.2552		63	4.49755	4.40556	17.8014	75.871
	64	0.968588	19.8076	19.119	69.5326		64	5.51483	9.29788	61.5678	94.9548
	65	0.337882	4.22117	10.0995	63.4875		65	6.67209	1.46613	46.7307	51.137
	66	0.878955	0.65429	38.2072	52.2594		66	7.44748	2.51079	76.4263	93.6654
	67	0.764313	0.448899	15.6758	24.1525		67	0.0297618	14.6844	78.9405	1.50255
	68	2.85016	2.94396	33.0708	88.5463		68	3.64247	9.80258	76.1493	1.38074
	69	1.73681	13.0358	37.7609	95.8186		69	0.269853	4.40556	85.8285	95.1413
	70	1.26516	7.98291	14.2467	42.7166		70	0.607588	12.2086	58.3195	89.5144
	71	0.418097	0.201944	53.5584	80.9348		71	6.60102	9.80258	68.6769	85.9581
	72	0.868033	25.1159	35.816	71.8346		72	3.04465	4.40556	6.62233	96.3325
	73	1.15446	27.4031	9.24877	62.5822		73	5.95798	12.2086	44.2217	91.6192
	74	2.29141	13.1485	33.0423	87.2651		74	9.81638	21.0997	24.3383	62.6176
	75	0.651879	1.87747	5.06254	54.1023		75	0.446426	25.3353	77.9351	81.2814
	76	0.0752956	3.13993	12.9856	65.5001		76	3.98937	3.64821	84.6671	94.3709
	77	0.172854	6.27945	31.1415	28.9116		77	0.929494	0.488153	77.8025	2.63213
	78	0.531716	1.22642	43.9883	28.5153		78	1.54234	9.82389	83.8472	95.6546
	79	0.320835	23.4358	52.596	51.2859		79	5.58547	3.64821	70.1926	70.7936
	80	0.874719	0.460853	58.3557	47.3567		80	0.46137	13.5259	7.45476	66.1914
	81	0.261973	0.508887	1.65855	83.2828		81	0.496335	0.488153	35.3209	56.5739
	82	0.620882	1.92209	57.6894	34.1469		82	0.594756	25.3353	0.827438	77.9518
	83	3.19607	0.260858	70.6734	73.4186		83	0.890436	9.82389	45.6471	89.1098
	84	1.11835	1.48136	82.397	44.5397		84	0.147303	3.64821	0.219165	83.1119
	85	1.23509	0.30506	16.2415	53.238		85	0.450735	33.5259	3.86819	72.2887
	86	0.576518	0.425562	13.3595	33.7353		86	1.14813	0.488153	60.0009	21.1904
	87	0.620955	17.611	45.6167	48.1449		87	1.46923	25.3353	76.361	32.8459
	88	0.764761	1.46936	8.70256	55.0577		88	0.318667	1.10899	5.81961	74.6141
	89	0.917239	0.738614	45.6698	72.0243		89	5.87745	4.60005	48.1397	64.0696
	90	0.634982	2.30845	26.636	59.4102		90	6.62145	2.85452	84.5884	81.3739
	91	0.270099	1.35719	60.9852	87.3006		91	2.59685	1.66348	62.9819	67.8014
	92	0.343746	4.33383	55.7987	40.4797		92	1.39424	2.46855	22.2197	91.5678
	93	0.670669	1.75248	25.6093	91.1968		93	2.91875	35.8239	10.0183	56.7307
	94	0.533433	13.4955	4.31963	86.2398		94	0.147303	9.34384	34.645	46.4263
	95	2.24151	0.968588	55.8129	66.66		95	9.81638	5.74576	25.3222	78.9405
	96	0.617533	0.337882	50.3066	91.1416		96	6.06443	10.1326	0.232074	94.6141
	97	0.523844	0.878955	36.2635	55.8938		97	1.46923	5.34552	78.0029	95.3209
	98	1.43955	0.764313	8.7555	61.6198		98	9.97266	11.2388	76.9126	95.6471
	99	0.942575	2.85016	70.5189	73.5278		99	0.147303	3.36028	50.0905	84.1692
	100	0.253905	1.73681	28.426	79.3548		100	1.43575	2.49814	91.5791	11.1803

## Sheet: Figure 1E
		THP-1 ETO 1uM						SupT ETO 1uM
		Untreated		Treated				Untreated		Treated
		VifIR-AA	VifWT	VifIR-AA	VifWT			VifIR-AA	VifWT	VifIR-AA	VifWT
	1	5.52581	0.769383	59.6152	55.4273		1	1.83979	1.38681	35.7838	83.1201
	2	0.739706	0.905699	51.5019	23.6749		2	0.573345	2.28156	20.3219	80.1127
	3	0.628389	6.45557	30.8589	20.5757		3	0.526672	0.706818	41.0161	19.4399
	4	0.88113	17.567	70.4875	68.1593		4	1.70229	1.40441	33.8377	66.5686
	5	0.050552	16.9564	33.1863	72.9247		5	1.36144	19.2594	5.60445	26.4765
	6	1.04894	1.97442	11.4591	81.5172		6	1.10323	0.668562	31.8533	14.4905
	7	0.796608	1.29614	5.07515	64.3456		7	0.483705	0.958736	0.667568	1.46646
	8	6.75418	0.769307	5.7645	29.6199		8	0.322461	0.372589	33.5801	22.5657
	9	0.88113	3.40343	1.78761	23.7012		9	0.770672	0.279247	10.7145	81.8009
	10	0.726808	9.25026	40.96	47.9613		10	1.86	1.31067	20.3525	76.5734
	11	1.83229	1.2176	42.1078	51.1227		11	3.49329	0.795251	41.7647	69.3457
	12	1.21327	10.5629	65.8155	64.5809		12	1.223	0.115412	56.7577	62.2493
	13	6.80499	15.4939	55.2514	53.7024		13	1.94792	1.67861	70.012	78.0309
	14	0.446469	0.950644	34.1131	69.9752		14	1.65728	0.597454	0.63806	63.2284
	15	0.243111	1.54972	0.95461	26.7115		15	2.31679	0.18472	59.4666	0.192105
	16	1.18106	1.16076	45.1122	45.9767		16	0.515051	0.801333	28.3353	58.8779
	17	7.08078	2.25609	58.6031	76.8352		17	0.43809	3.41806	62.8572	57.8457
	18	2.20122	3.38413	33.6629	39.7179		18	2.3294	0.417372	41.3312	17.0234
	19	4.79122	5.42219	17.6578	54.4038		19	0.967257	3.52953	40.4412	82.8521
	20	2.13317	1.03355	0.385346	34.2358		20	2.04833	1.15707	47.6577	79.3876
	21	0.734124	4.9555	43.721	26.8697		21	0.998738	22.6937	61.1707	69.6048
	22	5.52581	8.12514	36.0987	32.9385		22	0.799756	13.3932	72.8939	30.3273
	23	0.739706	14.4622	23.6722	19.6717		23	0.704093	3.97013	67.3088	70.2351
	24	0.628389	0.947401	22.3803	47.1289		24	1.21817	2.74124	63.9412	81.6079
	25	0.88113	26.142	6.48493	43.5353		25	2.15658	18.5137	37.2595	68.6507
	26	1.04894	2.49453	1.30311	62.7111		26	0.334679	0.912828	20.502	86.3757
	27	0.796608	14.223	42.2708	59.0029		27	1.04034	15.3643	63.6986	81.971
	28	6.75418	20.4997	11.778	38.7852		28	4.83233	1.3772	0.426499	0.155432
	29	0.350556	2.76395	28.8826	10.5561		29	0.399809	0.591986	62.3013	48.3192
	30	0.68034	1.8619	12.172	45.9767		30	0.870147	1.79633	30.6413	28.5999
	31	9.89938	4.01141	18.2581	57.2088		31	1.73945	0.146467	18.662	42.9617
	32	0.683002	0.519094	14.8778	49.4449		32	0.583145	1.57398	71.5955	61.8038
	33	0.723167	0.774398	0.831594	89.7999		33	0.0863106	13.5103	0.426499	24.9422
	34	2.12833	0.515278	12.8392	59.9738		34	2.04495	16.7423	62.3013	6.82491
	35	3.02867	0.532053	14.2123	36.3089		35	5.34032	19.0743	30.6413	22.1017
	36	3.34622	27.1779	1.28384	74.4469		36	0.434997	3.40557	18.662	12.524
	37	0.888919	0.410525	33.1004	28.8806		37	0.708828	0.640622	71.5955	43.7842
	38	2.35257	0.795557	8.51246	75.1866		38	1.60481	0.811957	8.09184	74.1911
	39	0.866466	0.664267	28.9236	48.3011		39	0.958409	4.85862	62.7257	30.4481
	40	3.58609	1.71977	14.6428	39.6174		40	4.95122	1.34032	32.711	69.6841
	41	4.79333	0.371787	14.592	78.989		41	1.07571	12.8936	70.1724	59.9058
	42	1.03738	1.68144	18.5527	64.018		42	0.370937	10.5337	69.3029	86.6662
	43	0.723167	0.859193	7.21703	65.5558		43	1.49628	23.9464	61.59	34.936
	44	4.79333	1.69884	21.3976	53.1775		44	1.3299	4.61232	46.5188	34.4569
	45	7.22086	14.3849	10.3924	17.7528		45	3.20194	3.16188	15.5456	57.33
	46	6.00974	1.80548	4.39923	12.5824		46	0.990249	18.126	66.6943	69.9647
	47	1.73169	2.51544	28.4417	31.5873		47	0.471994	14.5566	0.804454	69.8089
	48	9.23986	7.38883	2.4684	23.1443		48	0.975724	0.485492	69.2878	71.0105
	49	6.21011	5.01232	39.0925	19.0189		49	8.52764	17.0875	76.4605	32.9743
	50	3.21912	8.92337	18.0922	24.8305		50	1.42929	2.71486	72.3017	33.377
	51	1.20354	2.26974	12.7998	7.22203		51	1.26115	25.8596	11.0193	76.5539
	52	1.20354	4.75344	38.0227	34.0328		52	0.254646	0.232589	66.9619	8.35578
	53	6.05209	2.08673	41.0221	45.4124		53	1.76983	2.19542	22.9433	61.1715
	54	9.80914	32.9758	52.6157	41.4287		54	0.74642	12.9107	73.93	72.6291
	55	0.882782	1.95968	51.4913	3.02619		55	0.567643	11.2941	10.226	69.6623
	56	1.71561	3.81484	22.2881	15.7946		56	1.89173	2.01345	3.48524	93.7693
	57	0.450311	27.0716	70.6649	5.03576		57	0.254646	24.6893	78.0255	71.4355
	58	0.373605	10.0553	0.697881	4.11721		58	0.887153	6.15829	16.3543	69.6623
	59	0.373605	1.67242	0.0561227	10.4585		59	1.23557	13.6259	68.2327	55.6689
	60	0.373605	24.0723	27.789	24.1039		60	2.34128	2.68298	6.03185	52.5129
	61	0.757222	2.49119	14.8143	43.2678		61	1.1636	6.44912	17.0927	63.9833
	62	0.144894	1.19735	61.7553	49.0003		62	1.94321	14.9797	13.1111	37.5558
	63	0.557928	6.08881	64.7894	10.0036		63	0.899147	2.07122	34.0439	75.6643
	64	0.89073	25.3389	72.0724	14.3817		64	1.12965	0.509245	27.3574	63.4925
	65	3.37933	0.203036	31.3986	4.49949		65	0.50341	17.0764	18.5739	97.269
	66	1.65435	2.12396	0.536158	6.2181		66	0.390544	20.0083	29.8185	78.1993
	67	8.62064	17.3711	65.6525	9.52896		67	0.851496	5.65056	8.98643	35.8138
	68	0.638745	0.617604	4.50489	9.87716		68	0.390544	1.55195	27.3488	17.7304
	69	2.48152	4.96562	1.75694	5.02932		69	0.463623	2.16273	36.9078	4.05411
	70	0.144894	1.89509	0.340276	7.67324		70	1.24282	1.05797	10.5618	6.8193
	71	3.37933	32.2385	0.13956	9.57246		71	1.08531	1.6194	25.1698	7.15999
	72	0.144894	2.41783	1.25871	9.43641		72	0.937985	1.1445	24.2979	15.1826
	73	3.27275	1.95359	4.9107	13.0981		73	0.704878	12.745	18.9799	22.3215
	74	0.151253	0.295731	0.155911	30.6185		74	0.857798	0.966905	8.60974	24.761
	75	1.16564	0.577211	7.35811	5.68385		75	0.431771	19.4041	18.829	38.6531
	76	1.23651	10.3671	2.66691	2.84035		76	2.38791	39.5469	17.6149	33.4091
	77	0.190639	0.387306	5.04486	1.06115		77	0.210888	1.11812	37.8277	15.0701
	78	0.186053	16.3414	10.7503	28.7939		78	0.419459	1.14538	25.1238	18.7705
	79	0.0751639	0.0697137	13.3508	6.68696		79	0.913375	2.33842	13.1546	22.5734
	80	0.141976	34.1967	10.9749	25.2574		80	1.08531	10.6527	25.1286	28.5998
	81	2.27113	1.2856	2.73998	17.1467		81	0.323408	7.91829	30.5473	2.68533
	82	0.160772	1.73163	31.9505	31.8913		82	0.544941	3.3781	28.5645	27.0354
	83	0.18612	3.31423	10.837	18.0713		83	4.87257	2.03693	25.6867	25.8165
	84	2.56865	5.10463	4.85425	11.3909		84	1.41373	3.21901	19.089	11.8744
	85	1.11849	3.97132	6.04123	87.425		85	2.69548	35.1595	0.573892	11.9884
	86	2.41075	2.13885	6.62817	22.1795		86	0.737133	2.3121	19.1547	16.7354
	87	0.117641	4.07813	6.88686	9.86704		87	5.08992	16.0258	33.9354	16.811
	88	0.774157	4.21138	7.13566	12.6587		88	4.40459	1.65988	19.2203	15.3522
	89	0.127086	3.39525	23.867	31.0522		89	0.600997	21.086	45.783	31.0653
	90	1.55922	6.4713	5.5445	69.4279		90	3.47837	34.4162	24.2697	28.098
	91	0.261237	1.96717	7.73659	15.6409		91	1.64351	8.00655	23.0288	72.1869
	92	0.261075	3.75129	19.0038	8.30968		92	0.160496	4.75581	5.13137	29.4859
	93	0.262584	1.61438	0.690691	15.0793		93	4.61088	3.14508	31.3451	77.189
	94	1.41097	1.118	15.9665	78.0712		94	0.585852	2.07405	12.1384	87.519
	95	1.59492	0.693211	6.81034	47.5286		95	1.29753	6.41324	33.6436	43.5103
	96	0.185289	0.693211	13.3317	3.5189		96	4.58135	3.19526	34.2985	19.3794
	97	1.4389	2.97184	0.977398	53.7558		97	2.00948	8.11532	18.2582	71.8372
	98	1.56779	12.5152	4.10098	21.7669		98	1.42611	7.65338	6.46654	66.0443
	99	1.89358	3.96472	10.956	17.8291		99	2.11344	10.0035	23.2283	55.3064
	100	0.570539	3.1904	7.34152	28.8798		100	0.204998	5.45556	4.43155	75.6216

## Sheet: Figure 1F
		U2OS ETO 1uM
		Untreated		Treated
		AxxAxA	LxxIxE	AxxAxA	LxxIxE
	1	2.494	2.94157	95.1675	66.3953
	2	1.62897	1.04643	33.3788	81.6047
	3	3.01096	1.99191	78.6791	68.8666
	4	2.86359	1.00417	89.8418	73.783
	5	2.98925	10.562	57.7633	86.0001
	6	1.73469	10.642	35.0505	92.9593
	7	2.46037	4.5611	61.1411	45.1214
	8	1.52492	2.22531	61.2305	33.1845
	9	2.49257	1.27751	42.8555	92.1206
	10	1.52492	2.70939	48.8547	76.5987
	11	1.52492	3.27219	10.0577	81.4311
	12	6.05083	1.76049	67.8928	72.7729
	13	1.47859	4.79042	46.9873	76.8867
	14	4.85614	2.88518	69.9099	84.6491
	15	5.46597	1.36822	58.254	90.743
	16	4.7479	4.49687	35.4547	12.8565
	17	1.63195	1.87736	43.7202	88.73
	18	1.17253	4.31722	64.3572	93.9613
	19	1.50181	5.92811	60.4106	11.315
	20	4.17353	1.56736	48.5135	28.7495
	21	3.46877	2.43129	44.6511	86.0537
	22	2.02545	7.74446	59.5704	79.8058
	23	4.85614	4.80961	77.2795	86.0537
	24	1.17253	2.26593	35.3032	68.9766
	25	3.7078	3.68647	4.84152	78.0835
	26	0.445313	2.91472	67.3121	84.4289
	27	2.18709	4.53932	37.8734	95.6544
	28	3.0547	3.28715	88.0724	80.4963
	29	2.6107	2.33536	77.5479	77.2433
	30	0.926831	12.7651	18.9941	33.7288
	31	1.08338	12.5827	60.5712	96.7359
	32	5.70611	2.98832	78.8699	83.7211
	33	2.01768	0.575284	11.5038	45.0057
	34	2.33176	18.6054	11.5038	71.1248
	35	3.58059	7.96182	89.9244	86.8433
	36	4.67624	2.8549	83.4591	2.75444
	37	3.7078	8.88228	45.7425	83.3566
	38	3.7078	5.74919	95.4025	55.8402
	39	0.445313	1.62471	38.1702	3.15618
	40	10.3408	1.90416	20.3678	70.295
	41	2.18709	2.41367	71.091	78.5676
	42	3.0547	13.9617	40.5519	64.7875
	43	2.6107	1.26962	60.5944	87.2239
	44	0.926831	1.24074	17.2443	93.4397
	45	1.08338	0.472248	40.5519	76.9348
	46	5.70611	2.0107	39.966	78.2373
	47	2.01768	17.7587	65.6622	78.132
	48	2.33176	29.4313	82.7537	91.0218
	49	3.58059	11.3836	86.7532	88.6138
	50	4.67624	17.9806	17.702	92.2021
	51	3.7078	0.256581	47.4366	28.7523
	52	5.56171	19.6567	32.8921	70.9862
	53	3.3473	8.27641	83.8108	94.9067
	54	6.67799	1.23133	86.363	6.47371
	55	0.316802	1.32245	43.7673	55.767
	56	5.02095	0.446015	68.9824	71.8297
	57	0.315306	12.6533	60.8425	87.9193
	58	5.65088	11.2557	22.8811	81.325
	59	0.358719	0.790632	38.549	79.8941
	60	8.47632	10.5916	60.6204	81.9704
	61	0.229985	0.576001	86.3315	77.7946
	62	0.792855	1.21863	69.4098	94.1338
	63	2.59516	25.1801	65.9361	9.6388
	64	3.91494	18.5032	80.5999	50.2137
	65	11.2674	28.4994	68.6434	50.9372
	66	9.15473	3.21777	81.4746	31.9838
	67	7.26332	12.9715	82.7921	79.0347
	68	0.424466	14.9955	79.2126	52.6779
	69	2.53764	17.141	10.87	16.2793
	70	13.7393	6.60361	77.0066	78.7089
	71	3.80646	1.68328	17.2436	31.5553
	72	14.481	1.78103	0.159841	89.0919
	73	0.424466	1.77646	69.9175	15.888
	74	3.80646	5.16692	79.6387	84.2475
	75	1.06344	2.66469	0.338714	24.8528
	76			38.4299	89.0784
	77			60.2984	32.1148
	78			0.685979	61.0663
	79			79.1865	56.7437
	80			11.0523	53.7638
	81			66.7185	92.0839
	82			0.639603	5.1253
	83			33.6273	90.0098
	84			28.0202	27.6507
	85			75.4802	37.9861
	86			16.2308	27.2052
	87			28.1295	47.2795
	88			25.2493	57.4298
	89			36.6953	77.7559
	90			0.235951	86.2186
	91			2.9168	50.8651
	92			18.8707	61.7406
	93			0.057952	18.2601
	94			54.873	92.0367
	95			49.7491	81.6486
	96			76.3196	95.0298
	97			24.1733	91.9358
	98			79.1122	2.94522
	99			28.6187	56.6499
	100			16.0493	86.0137

## Sheet: Figure 2B
		Etoposide				Bleomycin				MMC				Total gH2AX
		dV/dV	VifWT	VifIR-AA		dV/dV	VifWT	VifIR-AA		dV/dV	VifWT	VifIR-AA		dV/dV	VifWT	VifIR-AA
	1	14	27	14		36	59	65		17.6641	8.72802	63.6352		1416976	896128	1575202
	2	8	0	11		30	36	38		20.0545	2.49182	12.8774		1531903	974218	1566159
	3	13	12	22		35	37	16		25.5285	2.39608	18.5578		1871882	1893839	1503459
	4	16	10	1		38	44	25		5.01786	3.09051	20.6243		1430002	2671247	2115140
	5	21	0	1		30	26	29		5.58329	2.9016	23.9881		4129728	4905078	1695949
	6	24	27	0		32	2	40		62.0988	32.0488	16.6687		1536001	1390348	2176713
	7	9	1	6		31	7	19		39.1934	3.14674	16.702		2260009	1275611	5681080
	8	8	0	3		58	2	22		12.3566	3.75893	16.368		2214547	6265737	1291428
	9	13	1	7		9	1	29		17.3681	2.40107	39.5691		1792763	2427900	1571305
	10	13	2	17		32	2	26		9.66946	5.77888	33.7413		3659433	1590918	1302265
	11	5	1	11		22	5	25		16.6693	4.47862	19.6526		2431339	2945496	1252892
	12	10	1	18		22	5	42		9.84107	3.13597	25.9083		1746994	1583463	3688779
	13	14	3	20		26	6	22		11.3599	2.50908	15.7924		1257387	1376326	4254326
	14	25	20	20		1	32	21		13.4198	8.90278	39.2874		1639956	1835368	1694240
	15	20	4	21		3	1	11		20.5359	14.8384	21.9993		1922682	1983965	1322415
	16	16	3	33		24	2	7		15.0086	10.5507	20.8428		4472164	3307730	1131015
	17	10	14	26		53	1	8		11.5546	5.5705	17.1148		1668281	1744657	1236128
	18	15	11	3		36	4	14		10.4008	19.0403	11.3536		4313558	2585841	1643638
	19	25	1	6		42	8	13		53.7455	11.5042	18.4785		4550165	2673654	1104063
	20	27	1	40		44	3	16		94.7234	11.4601	6.67447		1423075	3149730	2959239
	21	21	0	6		21	18	58		16.9423	12.4317	9.50885		1950623	2028108	2145571
	22	2	1	20		29	24	13		12.8741	30.253	22.477		3073354	2423822	1643586
	23	30	0	11		5	15	21		20.543	21.2359	20.2863		2551480	1732918	1787728
	24	17	0	18		7	40	35		14.9827	4.99222	25.3322		3005212	1808395	2387761
	25	16	1	29		31	19	20		7.76925	14.2017	25.2325		2773730	1642688	2350478
	26	14	2	27		44	7	34		7.2704	10.7449	11.7799		1821822	1739841	2447156
	27	18	3	18		10	4	59		20.5548	4.47037	5.08257		1475117	1543174	1287499
	28	38	7	37		13	4	7		23.1187	7.68391	4.93122		1860137	2595232	1182338
	29	43	0	49		11	4	7		20.9609	21.573	18.4107		1875195	1787067	2549200
	30	32	7	18		49	5	8		71.8324	6.58247	17.0956		1603854	1435814	1717327
	31	8	14	22		25	6	3		16.3963	6.76885	15.8091		2243047	1477834	2298535
	32	26	1	11		21	3	10		8.73803	22.1114	12.3117		2277334	1347798	1700711
	33	34	0	26		18	1	55		11.919	15.6902	21.8927		1385556	2370002	1718920
	34	31	0	44		53	18	75		15.4964	15.5106	16.7029		1296278	2746830	3208499
	35	17	8	28		7	11	53		11.3765	5.16912	19.6247		1182262	2104088	4424709
	36	32	1	11		32	39	70		16.6422	11.1096	23.4719		1150168	2323584	4215050
	37	31	1	26		23	43	50		12.9975	8.70623	38.5648		1500998	2014064	2511123
	38	57	6	4		44	2	35		1.32457	10.426	11.0424		1444455	1619269	1688184
	39	46	11	28		39	30	22		17.8262	5.95341	20.8991		6085237	1801263	1662309
	40	53	3	20		11	36	20		31.0315	7.14679	15.5121		4737312	1162928	2372214
	41	26	1	59		2	59	14		16.9578	8.58766	26.0376		1132424	2182713	899843
	42	31	3	49		57	53	50		14.2669	14.3817	28.9949		5897729	3662625	1044095
	43	27	2	33		42	0	22		32.9631	6.14856	12.1158		1930000	4808460	2178098
	44	11	7	13		41	5	48		17.9865	7.39938	3.46469		3582738	2242612	2342197
	45	18	3	19		66	37	52		14.3178	11.5692	3.87875		4104577	1565971	2091047
	46	3	3	33		47	0	45		20.1998	9.38811	20.6359		3711634	1697505	2816387
	47	34	7	15		7	15	33		7.37802	13.4189	13.9809		1929421	4832433	5544901
	48	19	12	32		12	7	32		6.48021	9.55709	13.1679		2133646	1868963	2165724
	49	9	3	39		8	9	20		17.5565	10.0825	38.1099		2070279	2056288	2254335
	50	24	0	19		4	13	62		11.0991	2.81981	14.02		2437125	1915679	2553181
	51	35	30	34		59	0	45		20.4229	4.96164	23.6267		3357345	1616334	1368784
	52	37	17	38		22	0	29		7.5979	4.45413	9.1279		3162105	1940752	1421293
	53	28	26	9		55	0	30		9.6376	2.00987	7.23724		2113493	1797565	1775985
	54	49	1	13		7	1	11		16.3723	8.28465	20.5575		1658472	2917651	1826910
	55	50	20	54		7	0	49		51.8788	12.1683	18.8949		1685111	2619709	3110099
	56	48	11	48		12	0	58		36.0514	3.82143	31.5312		1967079	1463996	2867081
	57	49	18	3		43	60	59		15.4049	6.06445	29.5959		1889824	1124052	2362738
	58	39	13	36		36	19	45		16.5445	6.18686	55		2492134	1483209	3319704
	59	47	5	37		69	24	2		13.7053	22.4646	18.3378		3511904	1333633	3065444
	60	55	13	8		21	10	6		14.0745	10.0871	7.97147		1576987	1958113	2258470
	61	46	9	27		14	11	24		12.999	15.7893	15.4072		1497938	2869081	1998225
	62	53	4	63		19	17	68		40.7635	9.14963	10.0953		1514654	2079361	1419937
	63	50	20	54		44	11	55		8.15502	8.70832	31.3175		2273330	1231960	1776645
	64	36	24	43		30	4	4		10.5557	11.4801	16.4196		1530967	3299038	2134945
	65	60	23	65		17	49	20		12.0388	8.33105	14.2963		1279419	1493138	2420637
	66	55	19	55		27	6	8		12.9316	8.04808	14.7891		3511780	1480761	2427202
	67	22	24	33		21	7	14		15.2331	9.49593	28.9249		1059736	1544682	1420454
	68	30	10	28		27	3	28		20.7609	18.6968	16.2942		2300992	1615806	2544304
	69	26	10	41		29	51	22		14.7473	7.03559	21		2280861	3163588	1727917
	70	56	31	47		15	5	29		17.3535	20.4009	9		2150890	4075929	3600365
	71	51	31	56		27	13	24		24.822	12.3815	16		1935280	1648522	1625211
	72	57	35	34		33	6	3		14.6214	7.30453	36		2581713	1540629	1600721
	73	52	33	58		28	17	13		26.1507	11.4961	21		2133752	2423445	1957036
	74	39	15	46		43	23	74		58.4258	11.2534	14		2433592	2259240	1664350
	75	31	12	46		72	11	9		21.6995	5.44087	8		2379653	1235256	1954709
	76	17	9	51		21	8	8		20.8483	7.20426	5		1831650	2236017	1651062
	77	60	9	44		15	46	25		29.4314	7.73287	18		1376160	565903	2017732
	78	57	31	20		16	11	54		17.8609	5	22		2194007	1185644	1738504
	79	47	36	50		6	1	69		14.7654	4	35		4821864	2472956	1642561
	80	57	10	38		73	38	31		29.4033	18	41		1819730	1200207	4162053
	81	25	18	34		7	6	11		13.2629	2	29		2016511	1575642	3671902
	82	47	22	31		16	14	55		15.9997	11	15		2151885	2186945	6001671
	83	51	17	8		21	0	44		20.1633	6	21		1744352	1966371	4954306
	84	39	11	25		17	5	53		25	7	18		3179092	2564529	6613288
	85	60	36	53		42	8	29		29	2	24		1940067	1169633	2332101
	86	25	6	49		49	0	22						994064	1073933	2001843
	87	70	7	5		45	0	66						3547902	2821908	1277079
	88	64	28	64		32	50	32						1116333	1385708	1235819
	89	40	31	63		32	22	56						1012060	1968565	1595776
	90	42	26	54		28	14	11						1548648	1815438	1252495
	91	44	7	24		18	32	36						1334470	2915386	2430460
	92	13	10	48		49	1	27						2155021	2203448	1522611
	93	6	18	64		55	5	25						3009733	2209006	1191788
	94	25	8	44		16	10	13						1736912	2344342	1340102
	95	31	15	8		17	8	51						2429494	1911359	5472852
	96	20	25	11		25	5	28						2504968	1685147	1622918
	97	15	28	37		41	6	41						2607061	1638857	1143488
	98	41	10	44		35	18	30						1517708	1820854	1787208
	99	53	5	35		27	12	12						3051878	1670264	2343014
	100	48	8	40		44	4	16						1882969	3568880	1742431

## Sheet: Figure 2D
		SupT gH2AX				THP1 -PMA gH2AX				THP1 +PMA gH2AX				Peptide gH2AX
		dV/dV	VifWT	VifIR-AA		dV/dV	VifWT	VifIR-AA		dV/dV	VifWT	VifIR-AA		AxxAxA	LxxIxE
	1	31919	12416	7090		3366280	610111	995664		1274317	311206	564587		4343819	1871759
	2	15734	14452	12167		1062465	405746	1463607		361566	978781	1076169		4241590	1365920
	3	12111	10737	14547		3174831	1122490	4918628		447190	700939	545825		1413940	1767375
	4	9771	6997	28110		1131642	2921427	2698766		1889303	2796133	610710		2715668	2375429
	5	15785	6843	8880		1828919	542072	1362297		2174146	299174	870213		1342665	1208968
	6	9310	18034	18066		5197964	712980	1242137		2405364	321744	844129		580215	1752374
	7	22291	6408	10256		1663659	1225685	2224000		1869970	79131	1594867		2060662	974431
	8	18607	4076	10485		1391571	1352131	1723844		330705	3146489	1236722		2303982	846571
	9	27912	38	9777		3107563	2512224	2580878		1272615	200099	1745426		2229244	1069454
	10	12468	14314	18570		1908211	1442918	2978733		1335393	415546	1989227		369752	1384918
	11	12470	10329	21018		893586	925738	2082788		1420255	98934	1051715		1226570	327807
	12	7070	16859	21692		1137890	709716	2916248		2325010	92337	968358		985562	563711
	13	34365	14528	27918		787129	435310	3287145		2291165	2228081	746614		3079597	1010642
	14	22556	2433	30931		1088053	326386	2184817		622430	2347066	450349		1657322	2633101
	15	6948	11622	16937		3152570	505756	3056528		115116	1282640	957114		2621039	1046131
	16	17800	10930	21216		2150207	3241714	4545273		665560	213467	577970		3176369	796323
	17	16087	9469	8046		2325914	3712434	3269984		1002583	419938	1068932		1043089	1292770
	18	12206	6341	11787		1852946	374802	3078746		1166268	108592	51245		1608970	1577313
	19	15652	7394	7478		1295058	565649	2626161		619458	202804	1863818		1237075	1682546
	20	6781	5673	30681		3635148	3424216	1498778		1466997	54116	1219636		805640	1857448
	21	6139	12051	9460		4668856	960820	3112558		1251823	742585	1678110		1548185	558854
	22	16869	1888	6383		2820057	519234	3193343		1571577	744891	2322097		969603	473427
	23	14453	9514	34606		1943681	506794	3702486		1586279	993789	161737		1275183	781826
	24	20619	5168	15091		2727948	324306	2107028		1400051	494297	2199016		4323093	1119421
	25	22113	2498	25766		2618870	1477327	3254073		3206842	549956	1708209		892858	1366319
	26	17145	2657	9830		1652925	814511	3223415		1014180	777833	900638		4861145	1947065
	27	21624	6623	6111		1584681	640970	4655496		1321367	2416902	1219279		1286734	1155236
	28	19394	5680	11183		671154	462678	4539574		1247598	517643	1853551		1310224	2696801
	29	8333	7062	20803		646533	506217	1081013		1316644	61628	762070		728675	377438
	30	15941	6787	7957		1438843	1182064	1146391		1408135	102822	1797791		594194	432773
	31	13575	9494	17378		1361849	3861333	952021		2173416	171969	2118470		542397	2508146
	32	5342	24872	10943		2556262	1442638	1547076		630362	157761	209439		561004	1356466
	33	11152	9624	13907		1687182	1501578	4668549		110070	149307	2112231		3820421	1137681
	34	6603	7226	15906		1438843	797275	1250359		812903	30087	1284360		2935504	549832
	35	14573	3237	12133		1361849	3746919	1068337		409589	3212831	1366375		450066	1801183
	36	12290	12268	12211		2556262	1055924	2120036		190484	854201	386345		2098522	1020581
	37	11940	9096	13272		1687182	1051360	1761082		476560	308934	872812		2479788	1541721
	38	12045	12108	25427		1423133	76134	4254579		162566	443487	838238		717956	1014730
	39	36530	20999	19010		1531930	1044927	2054530		110918	638241	758465		859341	2583451
	40	11801	13586	15725		2274764	1792297	2952638		641061	324783	3190678		2352357	1573775
	41	11388	4881	26243		1891953	1990667	1692701		2249438	1110851	792968		766973	913820
	42	15172	7485	19039		2005792	316667	2065984		1803254	581095	818833		1034025	450319
	43	22711	7703	22802		2217800	1670739	1295238		3323252	637696	1467964		1804466	2806883
	44	36392	5331	8967		3166843	156229	2635234		1151341	699630	2129817		1700721	717147
	45	14721	3725	25568		2231963	130265	2515081		1488958	152775	2926419		1409631	654011
	46	31584	5037	19803		3865114	152127	2037003		124400	1859966	2313597		1297504	1244357
	47	10612	5892	6745		3817538	2272500	1130895		1730168	209158	1879410		2163781	275498
	48	34171	476	12636		3388416	1156020	2813413		1543155	1122617	908477		675431	337530
	49	38787	6040	20363		3297266	180533	1837987		2722947	807032	1452010		2215388	1766424
	50	17388	19869	12663		3754306	149446	836539		209871	469277	1782098		1545981	1262735
	51	14771	11981	25074		2132392	205054	1377836		2600157	799345	886868		1273139	2354594
	52	38799	6434	21832		2582658	1113049	2614881		2857129	878601	2294726		1960804	762066
	53	21402	3617	21050		2908120	230595	1989673		2036382	542561	2535602		4273437	736180
	54	23136	11675	16552		2269850	1867093	1570272		1868826	81207	2281012		2627915	2571082
	55	7995	3909	21522		2331168	1507794	2197586		535822	200599	1565623		1289310	257492
	56	15469	10811	33048		1667897	2172022	1687542		1153005	421035	1350381		2139955	1903697
	57	28136	7574	19627		1483227	1326597	1200475		2118690	150027	2690710		2196361	1684317
	58	13758	578	9962		1694369	323083	1311145		462346	298698	2322974		905595	777024
	59	19285	11797	12487		3341017	68612	1974062		857224	329306	2204114		911197	1116833
	60	28113	9714	10815		2843550	410297	1053420		1377344	486663	2687458		3351631	1004045
	61	16360	18021	15102		1946940	381500	1065876		2289986	224124	1918801		834689	1253220
	62	19391	17175	15388		1477411	376705	1455182		2008989	162388	785650		4556455	477232
	63	19207	6800	16050		2831311	331373	1438209		859334	1198972	444634		4660691	925504
	64	11253	12174	28453		3247056	1171661	2288221		1623539	236226	1880867		1143385	1870272
	65	18553	5705	3269		5139661	2228790	1846859		2819680	826968	2271988		3292426	1571179
	66	28466	3056	15862		2261287	531787	2808158		2162954	341987	2743615		2044141	1131310
	67	14997	6978	14915		1400812	461730	3893700		2964224	408464	2021455		2323690	1115448
	68	26637	14339	17185		1722380	741409	1952504		1326119	117766	2503220		2986012	1165551
	69	11921	7936	10864		2837699	1153806	1108939		997938	226063	89300		2337484	1406361
	70	23525	3092	17736		1405774	337881	1380260		623499	398912	429918		2648241	332378
	71	16998	5567	23031		3753666	56856	2329875		2340876	83526	375652		2650403	294497
	72	16853	3519	12028		3007804	48585	2440867		919462	1325608	1006117		1556963	532368
	73	13244	5614	17264		3944655	603829	2654432		667055	978993	885249		1665809	627887
	74	19857	6013	11881		1518735	1436257	2778693		1484112	365570	3847002		2699243	892941
	75	10579	16630	14390		1499336	445540	1982312		2984439	599387	3201583		1699947	1521679
	76	12801	8291	8572		1268779	782635	1756432		2471432	2451425	4481896		2237132	3180454
	77	18025	16716	10235		2276931	794084	2102802		3429375	3050882	6475977		2488111	3169719
	78	13084	5048	15992		1602806	553223	4225201		2723884	1354688	2415682		2088737	1153008
	79	26418	4749	8839		3362145	798108	2724149		3984439	1809542	4037301		3113157	1268484
	80	19683	5010	27835		3516200	295516	3572898		6471432	4784007	5051727		2797449	977949
	81	14778	14779	31497		1637180	173760	1973330		3429375	2878430	5964093		2221265	789512
	82	8105	8949	12194		1923345	234243	3051783		5723884	1010016	6237257		1689907	1425809
	83	23018	4134	32471		3532051	2759213	2986418		3163956	3989075	5009754		926423	475914
	84	23221	8596	20626		4278960	1302269	3827415		3915108	644495	5958797		2012424	2831033
	85	17137	6123	34917		2892150	552281	2824117		5090337	5129733	5515259		2182982	2962194
	86	7641	3113	23186		3009491	1319857	4156008		5541271	560032	3886211		4078293	2904218
	87	6418	5023	19888		3216501	664708	4045713		5417993	510852	1847342		1513556	2300159
	88	2572	25678	17419		4267142	190160	3369951		5347094	5779929	2257585		1280792	3430120
	89	14024	19552	14886		3231003	93328	3032747		6331267	4427455	3481590		2192576	4391636
	90	10527	22732	16217		1865280	516183	3625169		6257215	4649963	4471967		860062	2305206
	91	21212	9553	16323		4818830	407718	2498668		5196522	1217846	3441662		1735887	1633226
	92	9229	5070	25303		3087116	1310653	4012215		6946786	1005777	3035106		1364117	1264495
	93	15947	10252	26506		3997416	183047	2195146		1998926	146914	4052120		4331297	2586981
	94	21705	21031	16432		4750000	521092	3202812		1784139	433917	3964612		1859216	2103174
	95	28821	6773	21913		2136912	113746	4973164		5234402	310522	5237150		679267	4729093
	96	15962	21696	9911						4962930	378213	3339514		1100944	4358930
	97	5630	7325	15564						6279994	465713	3958007		1354493	876971
	98	12882	20144	18591						5754746	299441	4514152		1935616	3139875
	99	8359	4010	28341						2769307	1452324	2889912		1278932	3032985
	100	21245	6058	15432						4767250	2050231	481270		805499	3378120

## Sheet: Figure 2E
		53BP1				RAD51				pDNA-PK				Total DNA-PK
		dV/dV	VifWT	VifIR-AA		dV/dV	VifWT	VifIR-AA		dV/dV	VifWT	VifIR-AA		dV/dV	VifWT	VifIR-AA
	1	31	9	16		34	4	93		1904625	1582395	1727150		1499731	2196417	1392381
	2	31	3	18		47	27	35		1145385	798570	997790		1412051	2131464	1413252
	3	31	14	22		26	8	91		1262435	594515	970320		1705272	2076722	1180197
	4	12	7	9		42	1	15		2243385	2228905	1219010		1113234	2905224	2312011
	5	11	2	6		52	18	25		1123025	511775	3396470		1528872	1281830	934028
	6	8	2	9		17	24	4		663870	736105	1426075		2215223	1838944	1180170
	7	26	17	4		28	3	32		2472295	1316445	3213040		1844566	1403260	1198655
	8	19	8	14		60	12	11		2217765	1065120	1713930		1410210	1484203	1465758
	9	20	3	14		26	4	55		3140025	1572120	1078945		1054093	1291009	2076198
	10	19	14	21		80	4	7		2301105	1697130	2820785		2923640	1726161	1269640
	11	13	20	13		15	1	20		1969385	1140296	1812175		1553997	1589365	1268401
	12	13	14	17		35	7	26		1280640	1708275	1510985		3476266	1581778	1139177
	13	17	9	7		79	3	29		1129045	1452330	3048995		2157093	1242564	1086724
	14	26	8	11		74	2	12		915440	936415	1779935		1727534	1799548	1253346
	15	14	19	14		64	1	42		1575080	818360	766645		1756762	2002340	989789
	16	15	15	23		56	6	36		2661115	1403595	1305750		686011	1736129	1580404
	17	3	12	10		22	2	42		1046995	2278405	1346525		1577302	1485902	953459
	18	15	5	6		51	4	33		1909705	1719795	1549300		1582912	1739376	939064
	19	14	14	25		40	7	88		1790480	1839225	1872010		558022	1838923	2220637
	20	8	9	9		75	31	66		3546620	1225485	1095590		724113	1201593	639760
	21	13	21	14		32	3	91		2035055	1254050	1351190		1663570	1559596	626928
	22	20	8	9		87	3	55		2339590	783055	1068785		1588808	1369774	1405065
	23	18	22	10		43	11	87		1682150	761835	1255835		1355452	1410935	915880
	24	22	16	9		30	2	45		1111595	1748045	1656105		1224316	2034696	2412876
	25	20	11	5		71	1	32		1200415	1042735	1147790		1557699	1386972	2095702
	26	9	14	19		30	7	70		1004680	1421870	1222630		1947665	1343601	2191805
	27	8	8	14		41	17	7		492925	2241995	1382110		2355015	3000672	1812192
	28	9	14	10		10	16	24		692155	1815465	1593985		1153846	2101416	1212786
	29	13	17	6		14	3	26		846245	2220615	1666485		1871996	1858182	1434831
	30	19	8	1		62	2	13		815105	775435	949015		902349	1928711	1319340
	31	19	8	11		82	4	39		2849395	1814895	1864305		910992	1357116	1310176
	32	11	6	6		59	1	32		3250770	1057010	2045810		1520564	1026051	1581945
	33	16	6	8		97	9	26		3336875	1532360	1178025		1309416	1943574	1818607
	34	9	2	14		77	1	40		2634395	2294860	1653955		2020798	1932136	1079445
	35	12	6	12		81	3	87		2675720	1760610	1026060		1730690	895274	1059059
	36	11	12	6		63	3	79		3506225	2181380	2649745		1407644	1139718	3115310
	37	16	14	23		45	1	2		2394945	711770	2503550		1503628	1004819	1576909
	38	9	6	23		22	2	87		2071935	658035	1314205		1115321	825189	1651239
	39	18	12	17		18	8	69		2938825	1533070	1023105		2233671	1048071	1630022
	40	19	12	11		44	2	5		1959935	1245270	1159365		1337169	2148206	1595264
	41	7	3	17		24	7	51		1753890	919175	1535190		1298480	2997727	1496416
	42	16	3	22		46	4	20		3176640	990110	1983410		1070890	1648968	2180201
	43	10	8	13		17	3	57		1753890	778410	1862175		1735049	1053741	1421827
	44	14	17	22		32	2	10		1795845	1211835	1218385		1473980	1805095	1191434
	45	20	14	16		48	7	20		2181250	569950	1140205		2027335	945839	1713217
	46	11	10	22		21	4	52		2386230	799855	2459160		1791374	1587604	1559242
	47	18	4	21		11	34	19		2093560	786460	2441860		945832	996789	1512327
	48	5	13	2		46	1	58		1777050	582620	2506115		1136145	906659	1497113
	49	11	15	15		21	18	22		1564860	1022880	2399160		3374902	894849	1488800
	50	11	12	17		65	7	40		2389195	398105	2496605		2149690	955979	1445627
	51	10	2	4		66	18	66		2542470	698220	2743270		2025155	762099	1677271
	52	12	1	10		91	6	69		770277	1537150	1022798		2397255	1474504	1482210
	53	21	11	12		55	5	39		1065703	1227408	1019928		1692207	1558993	1581091
	54	21	2	9		87	34	72		1042019	582135	2259227		2343031	623791	1533270
	55	29	3	7		45	4	8		1107105	773245	1431861		1349541	752120	1261306
	56	13	6	17		38	49	76		1257033	798264	1418743		1523308	575429	1938958
	57	6	8	2		16	4	46		1517545	624380	1454373		1469669	967128	1162310
	58	15	13	8		1	41	9		958609	880666	1549987		1359299	1048356	1157427
	59	17	14	11		5	1	23		844977	615022	768522		890407	2449477	1651788
	60	23	18	8		7	11	9		1598422	589769	1336187		1901813	1209665	1821449
	61	22	3	17		17	4	8		1221544	1193196	281695		1862206	1141793	2309807
	62	38	3	22		38	38	46		999371	1410577	840111		1574971	677992	1697861
	63	8	18	29		23	3	74		299191	987049	658423		2265585	2163645	2077796
	64	27	9	15		9	5	89		445186	1122806	1332780		727733	1266770	1780080
	65	18	3	24		47	6	49		1274368	2020228	1173361		653270	1833656	1787322
	66	36	2	16		65	1	32		1578855	1061186	1253469		860573	1973571	1741368
	67	19	7	22		26	1	19		978179	1127407	1182797		1241937	2097592	1245647
	68	18	12	28		31	28	9		2349582	813891	624586		1444684	1271716	2380580
	69	5	18	22		18	5	92		1634836	529926	582902		2445676	2815588	2033567
	70	15	13	20		2	41	30		1798037	215396	538224		1941329	1147666	1578262
	71	18	3	30		8	4	5		1787219	1782783	1257523		1943330	1425959	818231
	72	17	15	7		62	1	4		1192715	673761	809912		3537112	1433209	940052
	73	19	12	18		25	1	5		2148682	665049	1725090		2601836	1504805	799206
	74	14	15	18		26	31	5		1100760	846175	1020412		2224320	628953	2291662
	75	10	5	7		47	2	5		743550	600553	1661214		2717482	2977719	1596767
	76	7	6	12		42	6	34		1132151	923837	946729		1858098	3610329	2132142
	77	7	14	5		33	1	60		2737078	695826	1212698		2729083	1674847	1631126
	78	9	9	4		41	4	8		1636952	780440	973994		1120622	1794973	1594760
	79	5	12	10		59	2	74		1595578	770242	1339344		1910987	1549597	1759697
	80	22	13	14		65	2	61		1620549	911133	1600958		976791	1991969	1761228
	81	7	9	9		31	9	3		1090645	2009253	1967763		1144103	2619186	1523730
	82	12	13	4		35	1	2		771969	1055137	1343597		1053595	1367554	1262772
	83	10	16	10		42	6	23		1104251	904969	1505712		1386302	1360689	1357356
	84	15	17	14		34	3	48		1184404	980823	2940737		1481033	1047800	1875358
	85	10	7	9		54	3	38		779726	747690	1633178		1451552	1128346	1241865
	86	8	7	19		50	5	87		1049584	589416	1598131		1461610	1681053	2427426
	87	14	5	3		46	45	58		2398384	545587	1457524		3597161	1732194	947478
	88	2	8	15		55	1	55		2053360	1205325	1201397		2898596	2040930	1955921
	89	14	7	15		46	2	15		1127974	639121	1298591		1613644	1812323	1933808
	90	18	3	19		36	5	30		1705013	971333	2722082		3382659	1331873	1613777
	91	22	21	18		62	4	35		943130	1391540	819372		1621520	1451458	2372545
	92	6	10	15		55	3	45		2684457	900810	1021831		2368935	1216644	1398371
	93	9	10	22		42	1	50		959141	775231	834421		2442358	1325380	1791091
	94	6	12	30		75	45	65		1451810	641398	875040		2170701	3831587	1154780
	95	12	5	6		81	3	48		1306179	598449	3299101		2652306	2855647	1132273
	96	10	6	13		66	2	51		868381	501591	828439		2556354	1197613	2168835
	97	10	18	8		59	35	35		869400	685440	2880105		1192955	2590533	2142521
	98	27	4	8		95	4	66		882568	516886	2345646		1000169	2006285	2263073
	99	14	6	18		69	8	71		1461406	1393572	3177448		964167	1723250	2192502
	100	2	9	21		73	46	54		1050862	1960330	911385		2104871	2229794	1566859
	101	13	5	10						995707	956197	1325372
	102	11	14	24						1435953	918053	1619789
	103	2	5	22						1397976	2275417	3509520
	104	21	4	24						900140	473392	3588158
	105	2	16	19						2814962	396561	1135932
	106	21	1	22						2034100	795928	1743579
	107	15	14	6						2054242	1472787	2112594
	108	18	20	35						737320	1247394	3259755
	109	13	21	3						669914	580197	1792501
	110	5	16	4						1170289	870061	962636
	111	12	16	19						987153	451732	1418784
	112	17	2	11						800750	615756	2512961
	113	25	2	2						1030109	853577	811094
	114	26	12	15						1417148	248836	1331626
	115	9	13	1						1608404	1260124	1202489
	116	6	6	21						1447461	948738	1432981
	117	1	7	23						2238965	940055	3125789
	118	12	1	5						2935257	1638490	2438686
	119	19	1	4						1729897	1596407	2307995
	120	20	3	29						1370773	472914	1939294
	121	7	2	14						1731186	1243668	3069074
	122	15	2	6						1350605	1221449	3550296
	123	27	1	36						1679467	1110162	2921088
	124	29	1	23						3216823	581884	2081552
	125	9	2	5						3031458	1145445	1987122
	126	19	16	13						1860894	898818	1466246
	127	25	18	37						1357262	826328	2243210
	128	4	18	38						884847	542565	3412093
	129	25	3	9						614174	1184790	1012223
	130	27	6	34						1279707	702528	382132
	131	2	3	29
	132	6	3	11
	133	6	3	27
	134	29	6	23
	135	15	13	22
	136	23	2	31
	137	22	11	14
	138	24	6	22
	139	12	3	31
	140	19	12	15
	141	15	5	24
	142	23	5	12
	143	26	2	15
	144	22	2	8
	145	9	4	9
	146	20	14	18
	147	22	1	12
	148	8	3	4
	149	12	6	9
	150	13	13	30

## Sheet: Figure 3A
			A3G	B56A	B56B	B56C	B56D	B56E
		Isolate 1	2512	33281	77055	23817	43765	25105
		Isolate 2	2197	21979	55938	14752	31186	9673
		Isolate 3	2100	22296	48046	21884	44138	13099
		Isolate 4	2226	29140	82870	29850	57401	19615
		Isolate 5	2500	32055	75420	26950	48054	27308
		Isolate 6	2383	35208	79808	34200	47088	23168
		Isolate 7	2229	29527	78874	24676	42546	17467
		Isolate 8	2477	35885	88070	24111	39238	23053
		Isolate 9	2809	21540	78601	5681	35606	17832
		Sub G Ref	2000	11080	39001	14472	28396	10252
		Isolate 10	36031	27783	72915	24088	30319	27087
		Isolate 11	1833	31738	79955	34585	56398	21202
		Isolate 12	2300	35831	85144	34191	52412	25247
		Isolate 13	2424	31853	78449	24871	45091	24532
		Isolate 14	2194	34264	79997	23606	64367	24893
		Isolate 15	2253	28832	65908	25083	47636	16646
		Isolate 16	2263	20984	58480	16347	52518	18457
		Isolate 17	2697	28179	73064	17682	26752	18792
		Sub C Ref	2000	11687	33554	13453	33606	9088
		Isolate 18	2644	26029	68756	14801	54177	21308
		Sub D Ref	2000	19380	54832	18214	35804	12994
		Isolate 19	3478	35331	72611	27869	57876	22021
		Sub F Ref	2300	32018	82371	26121	58382	22168
		HIV-1 IIIB	2000	8080	26105	6512	24129	6398
		HIV-1 LAI	2100	34843	77113	34694	32581	23578
		Isolate 20	3087	29527	78874	33203	42384	17467
		Isolate 21	2212	20913	61645	15331	25634	16624
		Isolate 22	3092	16582	55643	19878	30878	14515
		Isolate 23	2468	30258	77615	26782	51754	18863
		Isolate 24	2636	27495	87491	26904	48176	19168
		Isolate 25	2034	22898	46610	19874	37752	14544
		Isolate 26	2393	34979	68718	27938	44123	25363
		Isolate 27	2169	28610	75663	25309	39397	22875
		Isolate 28	2359	28955	82109	19842	57000	27066
		Isolate 29	2126	14339	43357	12236	33693	8690
		Isolate 30	2246	18492	45218	18488	25328	12191
		Isolate 31	3451	29790	75046	22337	41952	18791
		Sub A Ref	2300	34390	76942	29806	38468	24950

## Sheet: Figure 3B
					Patient Isolate Number
			dV/dV	IIIB	2	6	9	11	12	18	21	29	30
		1	1639216	2182754	3231907	1864071	3738046	7171558	2813265	2606835	4422948	5679902	1175240
		2	1410403	1791565	6214364	4185970	3406085	8270341	4145952	2436596	1429755	1043527	1634564
		3	4212856	2376483	4786050	4827302	3464892	4270224	5082170	3229364	1459779	941962	1318788
		4	6514553	3254867	6938443	6665794	3374143	1704426	1823912	6601867	1257871	2845371	2058096
		5	3826811	1731805	4950589	2679046	3456439	7036393	5066558	1993093	1101818	1469524	1257511
		6	2587041	2629178	2447962	5550139	2059913	7267894	5595072	2847316	1308320	1450281	1264633
		7	5157495	5230469	457190	3824064	1669611	5563412	4349153	4690216	4205780	995170	1891580
		8	5365719	4149040	248595	6287601	2250662	2676137	6978322	2682602	3420146	726614	4362480
		9	4961417	1899687	753903	4941262	2943422	3885961	2986657	2200728	2897483	1158332	3526032
		10	8943535	1750591	1388937	5088478	3250508	3075629	4529922	448233	4864155	485097	1429045
		11	4641741	2079611	1526676	3174986	6279389	3884947	6957540	6532242	45373	1388606	970347
		12	6557960	4351908	3274898	6100792	6684749	1001191	6920012	1155264	1639939	1780903	1581402
		13	3062634	2164210	3250682	7715026	4649970	3298911	6415723	1216663	41626	715826	3867783
		14	3692692	537330	3964285	6704330	3257624	3852430	4261044	991815	223929	1071748	5725206
		15	5669728	959866	2503742	2784983	1186467	987300	3910105	6049214	2253513	1782580	5151169
		16	2360168	963042	2048102	5684868	1034697	2627262	6334738	4595476	2894729	1345834	1673352
		17	7310479	1217826	1001694	1391752	1759336	6888443	3214962	7448735	4147996	1431289	1632804
		18	4886418	650550	2276299	1462942	747703	6880342	1286888	4133773	2621644	1740536	1267874
		19	3595058	2149823	2150634	1519322	2186384	2456973	4555005	6579495	3356384	1840479	4697955
		20	4650202	1758287	2041435	6824273	934707	1357657	2887514	252317	2010749	1890779	6465433
		21	5001793	1818013	1272113	4548932	1658319	5859040	2702151	509155	1447670	1521627	2528359
		22	3298612	1902653	1255674	3457383	1005764	2539127	2151404	3900569	2368699	1381994	2370433
		23	3555877	4357890	1177755	5720003	1429477	3143309	3967836	4567854	3415338	1680499	1826334
		24	2938699	1759329	1123262	3067283	1486301	2284739	8798791	1267541	2818510	2403515	2894828
		25	5991686	1025171	3228284	4217031	997931	5784741	8091960	5302638	2240722	924141	2605125
		26	6082615	2331684	2181895	5427600	6457672	4842093	2309033	4693616	2759278	968530	378396
		27	3701034	4369754	3639916	2898070	5093753	2046494	3428315	2512597	3240293	901839	4043837
		28	3562238	2506376	580334	5527165	2802195	2157663	5366137	1186998	2789022	1596132	2117494
		29	3383009	977746	407615	5689230	3192625	4479301	3027887	596799	896318	1288494	1444134
		30	4198860	1383433	168795	4253960	1479471	5432229	2246000	320466	829242	1132299	802959
		31	4804495	3082520	3960409	3919669	3218039	1191350	2580940	1238955	889813	1627834	643673
		32	2752357	1202922	557601	4154529	1765614	2607495	2336996	4187094	1108057	1875331	3359341
		33	3640314	1082509	758329	5181425	2931560	6487237	1548314	2293247	5193083	3642446	262898
		34	3670867	622898	1367767	7674941	365464	1632226	4611649	3372639	6384787	4052600	1115369
		35	5656850	554080	2228831	1433914	126701	3813125	5473574	734994	1620493	432738	3724809
		36	2286971	710758	2094925	8664033	2823791	2364918	4037061	1757969	1070200	440961	2332910
		37	4090316	2166605	1320983	3205641	612385	2807839	5591925	6176140	3186541	642897	568833
		38	2281365	4002597	1323000	4516775	3912720	4142524	4071234	988203	1524440	117050	789199
		39	2056828	277734	837514	2654688	586758	2225702	2680243	478584	4519503	1401103	3508908
		40	4264320	493975	469896	885237	786898	3092999	1833855	729794	2292730	1432128	3139689
		41	3345583	4667362	680138	1983639	1584888	3700565	2755607	3604250	2833444	671781	290718
		42	2271781	1216900	4090780	1330198	2610680	5213497	4827878	2723701	2596092	697331	1174785
		43	2725123	1230487	1193565	1223581	843704	3448917	4613528	1054207	5612070	3003759	807829
		44	4497845	1944234	2913472	1734109	2187737	8370326	5670540	2678609	973793	668908	823718
		45	4217034	2081938	3545901	5950040	1273816	3356732	3686162	2807980	4870119	2644940	1493524
		46	5266358	1264855	4020801	5194467	1462596	4766432	4254956	1548330	1233626	4681410	1605058
		47	4250666	923558	5119202	3362387	1041302	4924105	2678291	1222544	1333812	3669957	1533328
		48	2007561	1849365	1002999	3523464	701202	3563840	2355455	720440	1551407	3656798	2346923
		49	1971896	912552	957124	5615275	2283503	4388681	4334121	1520845	1696605	2180359	2070221
		50	1633652	2192640	261193	1704222	1858246	5214733	2820081	3186591	2414230	2008819	1927084

## Sheet: Figure 3C
			No Drug	Caff	DNA-PKi	No Drug	Caff	DNA-PKi
			VifIR-AA	VifIR-AA	VifIR-AA	VifWT	VifWT	VifWT
		1	4276386	3056723	2283184	288	230274	706821
		2	2394637	792103	2062398	1828587	383752	941931
		3	1874517	281355	1361096	2211587	300393	129847
		4	2987832	809961	999100	1948756	471649	1235360
		5	3966410	456591	1536678	2655952	1696937	1579533
		6	1246565	3214934	2325973	13981	592101	1803008
		7	2956387	2303852	587718	7849	420988	435802
		8	278861	2027311	89129	87432	423064	35372
		9	3141993	552119	564356	24892	141897	1336031
		10	918555	842503	219898	10562	9864	597167
		11	803912	16900	4643283	63646	470922	268317
		12	686219	120312	2189989	3000908	711240	1194844
		13	2763678	815132	3101949	3971675	276321	1413377
		14	3376785	834784	715716	2468005	355649	1086690
		15	3001184	4251934	5531881	1899691	294131	1352051
		16	1405116	3394129	852591	1180291	651853	896524
		17	5009389	3666670	1394129	268336	1009677	1519726
		18	2270097	2581295	2220106	2126979	2241	618306
		19	2573020	868541	2048220	2094336	135010	3268265
		20	5152127	1386075	490304	4637593	336618	3405574
		21	1798691	1269447	2484766	343895	1256353	936763
		22	1460538	1978540	2466482	315302	4068644	422567
		23	563432	282117	1977873	1847018	136031	1943894
		24	3446744	966771	2429380	1411903	2609679	2077402
		25	3593706	317761	1773342	1632510	2081290	1492754
		26	4401976	1175056	1574224	2218638	1644777	2006903
		27	3322001	177019	1163664	3251555	2341918	1454291
		28	1949177	159395	3131627	956710	1628821	1432243
		29	3045175	114659	1935444	1109602	3422139	1564778
		30	2749662	385981	1876078	1151260	3260525	9999
		31	775424	694245	2828520	671131	3071442	908255
		32	2311879	14038	2503844	253176	85160	837359
		33	3968734	98778	3847309	78490	34028	1444322
		34	2072376	15663	3138051	48651	34028	1490540
		35	1615278	339745	2448030	914297	1338026	1030061
		36	770690	190993	1955338	1983439	812687	2023743
		37	578755	8245	5952683	1965900	289434	2001338
		38	1877555	14261	1621605	1047282	99617	1878859
		39	2409769	65427	1820943	3055272	765046	849530
		40	2542826	335050	2117410	761789	31094	872271
		41	3264134	639619	912581	2078849	1389000	331588
		42	1632623	128228	1218244	24663	129551	161061
		43	4288573	127710	2162301	1852240	894817	1250546
		44	2130557	1653774	1658624	1266529	1275749	561278
		45	4673171	2565146	2464943	1783041	2966290	474820
		46	2057764	608211	3663075	9359	1416430	695860
		47	1747330	341162	1703963	26496	1593847	741758
		48	2212383	1268951	2522212	180341	67425	734815
		49	404273	1371875	781643	85085	274464	1066756
		50	1694832	14579	3302735	132552	157606	852271
		51	1463368	59243	1373836	1088794	145339	3621994
		52	701282	1484313	2841820	1122191	599249	1714300
		53	608709	371807	2282267	3312088	337542	868131
		54	4106456	238724	1542184	576317	1270146	255102
		55	2966281	366784	2016316	2488440	1396282	960787
		56	1688002	78754	1811709	1004614	18779	1098946
		57	1279050	993313	859006	1832292	40150	855255
		58	850903	789722	1292184	2761633	1481742	1371108
		59	4255451	1372854	2111146	2217884	371909	3270575
		60	5323581	1237333	4417777	2513521	244050	936283
		61	3869426	543858	4885979	2386018	103434	807864
		62	3805169	257436	3378318	854789	370020	925105
		63	5776983	85457	3680898	597632	108192	1204390
		64	5172349	1937357	2169472	170863	80127	1201161
		65	3594683	620454	2770716	649266	990587	2833330
		66	4106146	1081321	4763286	419350	791763	813635
		67	3821350	631310	3648260	278190	220669	493842
		68	1733966	2810665	2654969	435900	419927	1123377
		69	4999992	2691565	1826026	229973	179535	415473
		70	2084336	3635668	2713334	1326985	545447	1155736
		71	4573296	503270	1846514	1251692	262757	591700
		72	4574244	642353	2183017	1334296	86013	642241
		73	862829	1067538	2484009	1167736	32494	534710
		74	1639212	225164	1598331	2057806	793012	1966153
		75	1358435	105451	2817190	1924383	563316	652141

## Sheet: Figure 3D
		pATR				pCHK1				gH2AX
		dV/dV	VifWT	VifIR-AA		dV/dV	VifWT	VifIR-AA		dV/dV	VifWT	VifIR-AA
	1	666537	909317	559135		927765	1154031	724218		73	13	45
	2	740675	350624	140968		337355	664939	918663		39	14	44
	3	891977	275713	245112		429158	427905	522227		40	24	76
	4	679666	99396	156252		386192	497448	670835		43	28	61
	5	714704	580199	339058		862876	816985	572266		13	48	80
	6	516431	312341	95962		711374	517964	838184		9	73	111
	7	517725	733039	904355		409628	476275	1072777		2	113	47
	8	309549	365071	186631		202795	491500	453968		4	10	31
	9	316103	120537	123150		465988	755547	1255675		13	16	40
	10	676494	422771	176787		490573	413966	1194956		25	40	79
	11	332600	76301	601252		200167	394840	1173464		64	45	43
	12	474839	190987	227259		454134	868584	734752		15	7	45
	13	446038	360717	148970		782770	1055993	836277		8	4	8
	14	445519	324436	544078		592782	1310136	1383738		21	21	74
	15	175497	171032	166545		881620	413246	429000		29	10	70
	16	362352	293945	921636		1295403	669126	1582303		75	12	3
	17	227733	668626	209598		747362	367929	1122627		9	6	26
	18	238058	442965	421910		492051	329751	708433		76	6	29
	19	222143	377612	336769		693153	572328	1576472		101	6	22
	20	254108	237991	327548		686478	352357	769597		43	75	11
	21	823554	143800	421222		456626	634420	588149		24	54	21
	22	127596	911871	260157		522659	710551	428668		40	43	5
	23	437256	629131	684824		919377	1333338	1597607		53	39	53
	24	429100	797462	763954		541298	1019553	401649		4	91	40
	25	516721	772189	818799		913949	935930	461492		1	72	15
	26	311888	276528	431631		600399	576504	440678		2	22	7
	27	371026	553796	204521		667552	1067785	949615		54	27	10
	28	141260	556562	575276		456562	382753	585451		44	13	1
	29	187664	203799	604904		484650	499442	405801		75	3	5
	30	698837	198943	563023		1021588	931012	1478430		73	7	14
	31	630452	474036	557371		457365	493488	1021594		36	13	6
	32	353338	276893	345628		606284	411312	766501		16	27	18
	33	198500	484818	596632		458707	516710	380186		11	12	2
	34	392273	146050	132567		647685	505971	409186		54	22	0
	35	125894	180077	736292		651914	504518	624688		71	24	1
	36	106690	144427	351294		649831	693262	690780		16	27	31
	37	652972	940172	556634		513697	1218915	399031		2	24	42
	38	314293	393670	309334		946074	493250	502636		6	58	50
	39	701877	182442	171705		1226614	674061	395595		2	24	23
	40	504075	690101	704220		1493382	413898	527156		0	5	35
	41	425240	168504	151178		574084	1292817	432200		1	18	16
	42	286320	233087	320542		766210	487830	673694		1	63	10
	43	299332	434689	281733		1465652	562783	370906		67	43	6
	44	525597	517396	141674		849130	841625	843901		2	41	2
	45	497094	798766	451622		812763	576860	382203		6	38	3
	46	456032	910710	353475		720769	1057707	627760		12	36	4
	47	201529	377257	240010		466475	514294	559574		65	31	8
	48	554565	763324	157433		421431	813664	1134075		66	47	58
	49	485725	381920	338310		456228	751173	549711		79	26	65
	50	541359	965920	188382		594544	936205	420678		7	11	72
	51	721065	470264	763677		641673	961039	510299		4	7	12
	52	551642	597771	605937		829007	677451	600252		60	10	3
	53	625840	333993	766782		459083	1013577	458736		68	22	43
	54	638662	359835	512141		586410	404848	680003		85	30	73
	55	544623	992811	854596		945515	514980	410526		4	41	43
	56	627408	679275	423322		1093573	480351	637884		60	40	32
	57	514726	204495	377363		1006526	758575	625190		14	30	9
	58	370141	248588	881490		676185	595433	339073		56	16	24
	59	203749	250347	598247		882145	631697	423375		75	4	55
	60	344200	498430	379136		963766	877417	564321		8	3	54
	61	493706	865436	728067		307334	492764	1577693		65	0	17
	62	375026	726029	415397		1031337	542383	557736		68	7	31
	63	523401	630764	228188		741291	632209	907621		44	16	35
	64	446968	969102	342380		749276	754856	616964		32	57	16
	65	367334	707511	785048		569391	573175	512287		35	35	19
	66	694153	627940	392581		1249527	1146995	740181		59	39	55
	67	630612	271432	601139		1567001	654634	776029		47	9	56
	68	457313	867059	747423		883781	655318	664258		9	84	98
	69	433903	961305	884624		980116	523365	658636		16	25	47
	70	223767	498331	747788		931344	620851	611961		17	26	29
	71	197417	260520	865484		1084555	504743	676409		39	33	28
	72	476004	514908	874653		617843	785431	565983		1	25	23
	73	463548	698510	719074		576423	677348	1417823		2	18	24
	74	180850	403700	539567		627317	791656	621944		55	33	33
	75	476435	847806	409348		619697	578069	663952		10	43	41
	76	375303	632007	769717		586520	602060	563002		21	112	41
	77	545228	803368	797765		907722	851151	640683		14	28	53
	78	648898	739710	689890		506799	387081	754856		49	42	36
	79	345090	558010	440658		790940	267383	548298		30	54	10
	80	260326	376509	764470		774368	394156	729884		5	112	38
	81	282890	461888	394474		876933	538347	965518		15	62	39
	82	363803	286607	810886		460481	513781	576297		27	14	10
	83	939125	333249	878700		531582	865334	678002		7	6	5
	84	801897	339434	332688		641698	783356	799691		29	6	3
	85	956976	224426	297209		565826	699921	394237		5	113	8
	86	765429	846082	155067		702542	537757	634528
	87	465828	580818	726850		657960	1120808	780015
	88	564651	510035	349911		480959	525742	374736
	89	315977	321532	227455		392137	887325	719385
	90	288021	394242	404779		476072	783469	593582
	91	517902	492874	512842		1141522	1242116	847293
	92	202260	380834	339333		632427	666589	507143
	93	540863	949198	651328		913178	1370658	935796
	94	838813	285610	700123		482317	1299124	941329
	95	457041	194957	499213		952722	671905	389938
	96					714634	713303	843230
	97					958266	1065851	651431
	98					723525	776794	244449
	99					660858	600204	288535
	100					629974	904724	551903

[truncated: 14 more sheets: Figure 3E, Figure 4C, Figure 4E, Figure 4F, Figure 5D, Figure 5E, Figure 5F, Figure 5G, Figure 5H, Figure S1C, Figure S1D, Figure S2F, Figure S4D, Figure S5H]
